# Supplementary material for: Establishing spatial and temporal patterns in Microcystis sediment seed stock viability and their relationship to subsequent bloom development in Western Lake Erie
Source: PLoS One. 2018 Nov 21;13(11):e0206821. doi: 10.1371/journal.pone.0206821 (PMC6248936; doi:10.1371/journal.pone.0206821)
Supplement: S3 File — Referred to as “RDataSummary” in R code. (TXT) [file pone.0206821.s011.txt]

Site	Month	Year	GrabType	Depth	Dist.Maumee	Dist.Detroit	16S	mcyD	CHLA	PC	PON	POC	TP
1.1	November	2014	core	6	19.5	32.9	12097498	102437.2832	2.132232607	0.130678189	1.914182827	27.28159904	0.607186403
2	November	2014	core		15.4	36.9	589418700	199604.575
3	November	2014	ponar	3	7.9	47	20733312	130359.8314	4.75848757	0.088522998	1.060675345	31.71444058	0.619729361
3.5	November	2014	ponar	4	12.3	42.9	23318708	95537.68096	4.163845932	0.185904018	3.158151507	38.34771514	0.827966464
4	November	2014	core	5	13.9	39.9	32477233.33	1173961.511	1.618436017	0.156248659	2.098101079	37.80970931	0.877215037
5	November	2014	core	6	24.5	28	1691605417	1929965.439	5.757757655	0.305161304	4.287524074	46.61757946	1.112435004
6	November	2014	core	7	18.7	35.6	49361544.44	133502.7047	8.349600747	0.185260182	2.850582004	39.57687616	1.09077482
7	November	2014	core	6	15.4	42.7	3088592	196883.377	2.423058032	0.178346348	1.987561136	35.73118567	0.891421108
8	November	2014	core	6	17.7	44.1	7970051.22	75458.3278	33.24256248	0.192798425	2.375610992	35.83248258	0.934268783
9	November	2014
10	November	2014
11	November	2014	core	8	23.4	33.9	27438214.29	467135.9463	5.479243928	0.084190695	3.270803839	40.69453835	0.802404092
12	November	2014	core	7	20.9	41.2	376437050	2744417.898	1.678997394	0.107107484	2.716163695	33.68238449	0.94906566
13	November	2014
14	November	2014
15.1	November	2014
1.1	April	2015	core	6	19.5	32.9	2100448.148	59206.27647	3.003670646	0.140430455	1.588790044	20.91766	0.541085205
2	April	2015	core	6	15.4	36.9	16736934.48	124062.9892	3.471368376	0.45141578	2.421094775	37.92318583	1.042878898
3	April	2015	core	3	7.9	47	9844619.231	26774.19374	2.586828703	0.359012245	0.868484527	26.53575063	0.51180052
3.5	April	2015
4	April	2015	core	5	13.9	39.9	65111010	49116.25462	4.631615908	0.666557675	1.9955419	43.90363693	0.7637366
5	April	2015	ponar	6	24.5	28	253419290.9	506504.2949	9.874408341	0.243699097	2.842603773	38.41647625	0.865859929
6	April	2015	core	7	18.7	35.6	3673406	135090.7522	3.726848686	0.103313503	1.922979578	36.80285335	0.908201935
7	April	2015	core	6	15.4	42.7	4927452	18742.57817	2.75524315	0.140565766	1.952882037	34.88960028	0.914933546
8	April	2015	core	6	17.7	44.1	6591354	112502.4756	2.284018506	0.265180717	1.784649193	31.09918237	0.873107852
9	April	2015	ponar	7	28.3	25.9	748492	11339.4266	2.928073847	0.017225025	1.75171271	21.89469576	0.579700129
10	April	2015	core	8	27.5	29.6	2725542	27755.13712	5.030653603	0.105697887	1.593411192	22.9283917	0.674484656
11	April	2015	core	8	23.4	33.9	2751565.385	17523.20703	4.257539562	0.047739784	2.866201699	38.23728681	0.913391055
12	April	2015	core	7	20.9	41.2	6206340	19172.13928	3.182219962	0.100358304	2.78386727	35.24770021	1.110180329
13	April	2015	core	9	30.3	33.1	6834652.174	30574.19133	4.399147125	0	3.559589684	48.33264589	0.908102025
14	April	2015	core	9	28.1	38.6	4405595.238	18094.29951	4.812678759	0	2.954818159	36.96223021	0.936251366
15.1	April	2015	core	8	28.6	43.3	644424	9515.264625	2.12889126	0.186797722	1.598328501	20.7998395	0.961011762
1.1	November	2015	ponar	6	19.5	32.9	1768327.635	324006.3852	6.019162149	0.290681708	2.934565246	41.57339334	0.73034846
2	November	2015	ponar	6	15.4	36.9	4841868.005	395572.1226	10.21846051	0.650731537	3.23299244	42.49952078	0.947000055
3	November	2015	both	3	7.9	47	7969337.027	185696.2993	5.3197911	0.41835067	2.259934619	35.74211478	0.739032816
3.5	November	2015	ponar	4	12.3	42.9	784380.2833	78181.94228	1.774973156	0.171925227	0.588467754	23.75596762	0.308515089
4	November	2015	ponar	5	13.9	39.9	10960857.82	4692819.106	11.52436637	0.392964727	3.211399317	44.90223885	0.90882578
5	November	2015	ponar	6	24.5	28	1373061.812	251680.0319	5.514067916	0.258754338	1.342212781	23.46053243	0.434668448
6	November	2015	core	7	18.7	35.6	531434.7078	69418.30509	4.508036851	0.409958285	3.210594505	37.37552762	0.795298078
7	November	2015	core	6	15.4	42.7	2157781.554	287934.6052	5.166266675	0.406399912	1.385445632	18.66421294	0.763707691
8	November	2015	core	6	17.7	44.1	46286310.85	3722725.319	11.10041462	0.426966744	3.994513601	56.09717607	0.833446107
9	November	2015	ponar	7	28.3	25.9	549384.5432	72195.65411	5.285646856	0.223114714	2.818843275	33.38926911	0.664539552
10	November	2015	core	8	27.5	29.6	1223455.475	208830.4661	4.77968419	0.272232757	1.882104948	25.52637458	0.605738719
11	November	2015	ponar	8	23.4	33.9	2087883.821	1424699.943	3.48162207	0.233309372	1.149526238	20.42675018	0.486861402
12	November	2015	core	7	20.9	41.2	8486321.95	485919.0196	6.116514595	0.405753425	3.075032234	34.86721873	0.673052705
13	November	2015	core	9	30.3	33.1	4537038.04	645375.9123	4.428658754	0.291819645	3.131725639	38.046242	0.835292909
14	November	2015	core	9	28.1	38.6	14163248.06	386092.6306	10.26899784	0.370620885	3.480389267	38.13622355	0.900188324
15.1	November	2015	both	8	28.6	43.3	21494429.92	517832.4851	6.082250601	0.352485771	1.321800686	15.8233422	0.545477761
1.1	April	2016	ponar	6	19.5	32.9	2060816.499	113344.708	7.125525967	0.339754013	1.763557494	22.1749711	0.536257709
2	April	2016	core	6	15.4	36.9	443451.8419	9046.944271	5.530921858	0.29428747	2.32299529	38.59072685	0.735127345
3	April	2016	ponar	3	7.9	47	221201.1667	4278.634489	1.001653675	0.205890024	0.452462398	23.93266439	0.370002717
3.5	April	2016	ponar	4	12.3	42.9	65651.96997	1400.508223	0.478024786	0.207013185	0.414974205	23.83897781	0.277033714
4	April	2016	ponar	5	13.9	39.9	2771866.911	261426.6897	5.700384808	0.371016888	2.342175171	38.32485557	0.758027143
5	April	2016	ponar	6	24.5	28	83095.55407	5432.241689	1.747374051	0.239389469	0.649734978	15.33952713	0.43436029
6	April	2016	core	7	18.7	35.6	7979281.83	535461.0096	6.915440504	0.391162861	2.887130082	36.874789	0.841675194
7	April	2016	core	6	15.4	42.7	2367013.899	60101.23834	8.93	0.361671625	2.293407992	38.67065787	0.932918103
8	April	2016	core	6	17.7	44.1	679504.8831	16376.90544	5.992252809	0.268870219	2.263685241	34.36675906	0.854869323
9	April	2016	ponar	7	28.3	25.9	1691738.515	162774.5588	5.441095899	0.199972606	2.962029427	38.80064607	0.873246178
10	April	2016	ponar	8	27.5	29.6	126615.6831	18287.1203	4.368175002	0.274984931	1.267951652	18.8243866	0.62219079
11	April	2016	ponar	8	23.4	33.9	1249496.487	95119.4018	5.10206351	0.400309595	2.080214247	28.97262573	0.617579123
12	April	2016	ponar	7	20.9	41.2	688538.151	8900.027159	4.091863405	0.221538961	2.934508622	36.26888275	0.993416818
13	April	2016	ponar	9	30.3	33.1	1401014.282	31115.69778	5.497602054	0.218217297	3.211317956	38.87215495	0.916415049
14	April	2016	core	9	28.1	38.6	1017452.6	20559.77648	3.309819352	0.338180991	2.873063982	34.79722977	0.757641656
15.1	April	2016	core	8	28.6	43.3	7088754.215	90939.64713	5.522700519	0.194856123	3.264442533	36.31000757	0.849971495
