# Supplementary material for: Establishing spatial and temporal patterns in Microcystis sediment seed stock viability and their relationship to subsequent bloom development in Western Lake Erie
Source: PLoS One. 2018 Nov 21;13(11):e0206821. doi: 10.1371/journal.pone.0206821 (PMC6248936; doi:10.1371/journal.pone.0206821)
Supplement: S4 File — Referred to as “RDataCulture” in R code. (TXT) [file pone.0206821.s012.txt]

Month	Year	Site	Time	16S	mcyD	Sed16S	SedmcyD	PerToxic
April	2015	1.1	T2	165489.4817	5731.742815	2100448.148	59206.27647	3.5
April	2015	1.1	T4	189344.3107	24091.82664	2100448.148	59206.27647	12.7
April	2015	1.1	T6	356288.2554	20789.09225	2100448.148	59206.27647	5.8
April	2015	2	T2	34619.10506	4236.048736	16736934.48	124062.9892	12.2
April	2015	2	T4	33661.41182	4773.119889	16736934.48	124062.9892	14.2
April	2015	2	T6	33259.88575	724.7888356	16736934.48	124062.9892	2.2
April	2015	3	T2	26845.01792	102.1184778	9844619.231	26774.19374	0.4
April	2015	3	T4	33497.22876	854.4524453	9844619.231	26774.19374	2.6
April	2015	3	T6	76592.0163	642.9408088	9844619.231	26774.19374	0.8
April	2015	3.5	T2	35669.06835	676.4506229			1.9
April	2015	3.5	T4	8245.689264	1020.31635			12.4
April	2015	3.5	T6	3609.487576	315.8517449			8.8
April	2015	4	T2	37753.23182	404.5626442	65111010	49116.25462	1.1
April	2015	4	T4	23472.36245	1836.524508	65111010	49116.25462	7.8
April	2015	4	T6	37228.06972	722.2584799	65111010	49116.25462	1.9
April	2015	5	T2	8629.769774	9.544965705	253419290.9	506504.2949	0.1
April	2015	5	T4	38990.58417	4164.388474	253419290.9	506504.2949	10.7
April	2015	5	T6	7934.870309	58.6550711	253419290.9	506504.2949	0.7
April	2015	6	T2	18987.0299	641.8210934	3673406	135090.7522	3.4
April	2015	6	T4	27182.30304	2585.422303	3673406	135090.7522	9.5
April	2015	6	T6	1662.13622	239.3586726	3673406	135090.7522	14.4
April	2015	7	T2	15794.87977	4894.548852	4927452	18742.57817	31
April	2015	7	T4	11352.93848	2625.912144	4927452	18742.57817	23.1
April	2015	7	T6	6400.086073	365.4580744	4927452	18742.57817	5.7
April	2015	8	T2	17684.418	4886.873086	6591354	112502.4756	27.6
April	2015	8	T4	14268.98633	8657.902656	6591354	112502.4756	60.7
April	2015	8	T6	5106.621536	11273.35722	6591354	112502.4756	100
April	2015	9	T2	4906.705382	549.4584889	748492	11339.4266	11.2
April	2015	9	T4	6181.491359	807.6021359	748492	11339.4266	13.1
April	2015	9	T6	17362.44794	121.2771025	748492	11339.4266	0.7
April	2015	10	T2	97697.77234	13957.58176	2725542	27755.13712	14.3
April	2015	10	T4	22641.32941	3211.624398	2725542	27755.13712	14.2
April	2015	10	T6	15824.84451	2568.754415	2725542	27755.13712	16.2
April	2015	11	T2	72609.33276	8708.469179	2751565.385	17523.20703	12
April	2015	11	T4	72175.06644	5610.338583	2751565.385	17523.20703	7.8
April	2015	11	T6	97099.15335	8405.159898	2751565.385	17523.20703	8.7
April	2015	12	T2	70107.0382	4718.032626	6206340	19172.13928	6.7
April	2015	12	T4	31172.91551	6183.576555	6206340	19172.13928	19.8
April	2015	12	T6	22940.24761	7525.966724	6206340	19172.13928	32.8
April	2015	13	T2	17508.5953	2579.006361	6834652.174	30574.19133	14.7
April	2015	13	T4	35193.61005	15073.661	6834652.174	30574.19133	42.8
April	2015	13	T6	39107.30621	7380.551913	6834652.174	30574.19133	18.9
April	2015	14	T2	9356.495107	696.5595961	4405595.238	18094.29951	7.4
April	2015	14	T4	6131.445581	2632.209653	4405595.238	18094.29951	42.9
April	2015	14	T6	10496.65341	3728.322077	4405595.238	18094.29951	35.5
April	2015	15.1	T2	7205.845344	606.8399971	644424	9515.264625	8.4
April	2015	15.1	T4	4352.376221	884.9125447	644424	9515.264625	20.3
April	2015	15.1	T6	10593.62994	15213.61675	644424	9515.264625	100
November	2015	1.1	T2	5541.860555	725.2326132	1768327.635	324006.3852	13.1
November	2015	1.1	T4	10978.49261	1929.981106	1768327.635	324006.3852	17.6
November	2015	1.1	T6	12089.47259	1480.653162	1768327.635	324006.3852	12.2
November	2015	2	T2	21255.15139	400.9256111	4841868.005	395572.1226	1.9
November	2015	2	T4	1225.178854	298.8662999	4841868.005	395572.1226	24.4
November	2015	2	T6	1167.402051	157.3159355	4841868.005	395572.1226	13.5
November	2015	3	T2	19316.30864	88.88172698	7969337.027	185696.2993	0.5
November	2015	3	T4	8287.59871	382.5081209	7969337.027	185696.2993	4.6
November	2015	3	T6	152964.7291	19708.70864	7969337.027	185696.2993	12.9
November	2015	3.5	T2	23224.38918	367.5298219	784380.2833	78181.94228	1.6
November	2015	3.5	T4	6299.522166	711.7946285	784380.2833	78181.94228	11.3
November	2015	3.5	T6	38620.44338	5855.753909	784380.2833	78181.94228	15.2
November	2015	4	T2	16148.43808	2229.929408	10960857.82	4692819.106	13.8
November	2015	4	T4	35444.34897	3356.923986	10960857.82	4692819.106	9.5
November	2015	4	T6	12449.78689	593.0476636	10960857.82	4692819.106	4.8
November	2015	5	T2	4228.003477	524.0596089	1373061.812	251680.0319	12.4
November	2015	5	T4	2188.525058	262.1995315	1373061.812	251680.0319	12
November	2015	5	T6	19725.41228	3373.257307	1373061.812	251680.0319	17.1
November	2015	6	T2	2701.358148	237.3322292	531434.7078	69418.30509	8.8
November	2015	6	T4	7103.875526	123.6159918	531434.7078	69418.30509	1.7
November	2015	6	T6	34807.60578	360.2702813	531434.7078	69418.30509	1
November	2015	7	T2	19396.09141	896.8542723	2157781.554	287934.6052	4.6
November	2015	7	T4	15423.71956	1681.024152	2157781.554	287934.6052	10.9
November	2015	7	T6	24840.10165	11804.59815	2157781.554	287934.6052	47.5
November	2015	8	T2	75183.28693	5094.31109	46286310.85	3722725.319	6.8
November	2015	8	T4	16183.56342	5072.500823	46286310.85	3722725.319	31.3
November	2015	8	T6	15238.96184	7252.305606	46286310.85	3722725.319	47.6
November	2015	9	T2	501.7360033	31.13804483	549384.5432	72195.65411	6.2
November	2015	9	T4	853.3053012	16.59037842	549384.5432	72195.65411	1.9
November	2015	9	T6	4327.042506	98.69240658	549384.5432	72195.65411	2.3
November	2015	10	T2	1728.186871	128.001829	1223455.475	208830.4661	7.4
November	2015	10	T4	365.1919492	25.25017316	1223455.475	208830.4661	6.9
November	2015	10	T6	20710.20748	1855.467765	1223455.475	208830.4661	9
November	2015	11	T2	26503.76171	5020.786383	2087883.821	1424699.943	18.9
November	2015	11	T4	10491.02899	3206.019646	2087883.821	1424699.943	30.6
November	2015	11	T6	83958.71658	12864.89436	2087883.821	1424699.943	15.3
November	2015	12	T2	6405.402638	257.3160603	8486321.95	485919.0196	4
November	2015	12	T4	12312.36949	934.706662	8486321.95	485919.0196	7.6
November	2015	12	T6	14117.05354	1962.030038	8486321.95	485919.0196	13.9
November	2015	13	T2	1549.318232	299.1890545	4537038.04	645375.9123	19.3
November	2015	13	T4	4967.150852	373.9698783	4537038.04	645375.9123	7.5
November	2015	13	T6	354.917073	72.32481406	4537038.04	645375.9123	20.4
November	2015	14	T2	4811.019671	191.7864552	14163248.06	386092.6306	4
November	2015	14	T4	8013.347286	525.5694273	14163248.06	386092.6306	6.6
November	2015	14	T6	7651.687693	1748.926572	14163248.06	386092.6306	22.9
November	2015	15.1	T2	132410.7881	1497.947228	21494429.92	517832.4851	1.1
November	2015	15.1	T4	4104.104549	18.45879395	21494429.92	517832.4851	0.4
November	2015	15.1	T6	0	185.2846592	21494429.92	517832.4851
April	2016	1.1	T2	7575.447213	463.9962647	2060816.499	113344.708	6.1
April	2016	1.1	T4	30382.9316	143.6865492	2060816.499	113344.708	0.5
April	2016	1.1	T6	1202.026568	153.4724003	2060816.499	113344.708	12.8
April	2016	2	T2	77.33452319	1.213050167	443451.8419	9046.944271	1.6
April	2016	2	T4	3634.092876	0	443451.8419	9046.944271
April	2016	2	T6	3405.550019	5.283642994	443451.8419	9046.944271	0.2
April	2016	3	T2	4535.458506	194.1434031	221201.1667	4278.634489	4.3
April	2016	3	T4	13649.3319	5786.264846	221201.1667	4278.634489	42.4
April	2016	3	T6	25935.17572	4512.011887	221201.1667	4278.634489	17.4
April	2016	3.5	T2	834.3213003	26.15270122	65651.96997	1400.508223	3.1
April	2016	3.5	T4	12713.25539	521.8612787	65651.96997	1400.508223	4.1
April	2016	3.5	T6	43175.91915	86.06921632	65651.96997	1400.508223	0.2
April	2016	4	T2	23647.02245	9231.84006	2771866.911	261426.6897	39
April	2016	4	T4	7948.212601	90.44278742	2771866.911	261426.6897	1.1
April	2016	4	T6	2991.416845	74.55506948	2771866.911	261426.6897	2.5
April	2016	5	T2	11192.55231	2700.156192	83095.55407	5432.241689	24.1
April	2016	5	T4	8182.179127	2149.307899	83095.55407	5432.241689	26.3
April	2016	5	T6	18362.60454	90.86985585	83095.55407	5432.241689	0.5
April	2016	6	T2	1067.576471	18.28570314	7979281.83	535461.0096	1.7
April	2016	6	T4	503.9997765	164.4635764	7979281.83	535461.0096	32.6
April	2016	6	T6	684.6921089	301.8680556	7979281.83	535461.0096	44.1
April	2016	7	T2	1996.724147	93.18650649	2367013.899	60101.23834	4.7
April	2016	7	T4	9765.214532	206.6548563	2367013.899	60101.23834	2.1
April	2016	7	T6	15545.96866	274.8501858	2367013.899	60101.23834	1.8
April	2016	8	T2	685.6210593	38.60238246	679504.8831	16376.90544	5.6
April	2016	8	T4	1445.619145	3109.717666	679504.8831	16376.90544	100
April	2016	8	T6	8668.716885	3133.223774	679504.8831	16376.90544	36.1
April	2016	9	T2	8055.786118	193.4277076	1691738.515	162774.5588	2.4
April	2016	9	T4	401.3866133	38.76999537	1691738.515	162774.5588	9.7
April	2016	9	T6	52483.14712	1986.506907	1691738.515	162774.5588	3.8
April	2016	10	T2	752.3858866	7.818503098	126615.6831	18287.1203	1
April	2016	10	T4	12963.63048	35.4083859	126615.6831	18287.1203	0.3
April	2016	10	T6	9318.663516	6.998728173	126615.6831	18287.1203	0.1
April	2016	11	T2	3049.637509	205.5840611	1249496.487	95119.4018	6.7
April	2016	11	T4	4737.319726	1052.866909	1249496.487	95119.4018	22.2
April	2016	11	T6	6831.953944	871.3413528	1249496.487	95119.4018	12.8
April	2016	12	T2	33.0818763	2.713292075	688538.151	8900.027159	8.2
April	2016	12	T4	1971.477575	86.44077346	688538.151	8900.027159	4.4
April	2016	12	T6	893.6881671	11.55936866	688538.151	8900.027159	1.3
April	2016	13	T2	2652.692732	339.6544179	1401014.282	31115.69778	12.8
April	2016	13	T4	3422.287838	232.9351866	1401014.282	31115.69778	6.8
April	2016	13	T6	540.2201534	84.10239415	1401014.282	31115.69778	15.6
April	2016	14	T2	616.9607394	61.76612724	1017452.6	20559.77648	10
April	2016	14	T4	388.0317458	80.46906507	1017452.6	20559.77648	20.7
April	2016	14	T6	793.5939718	326.6657082	1017452.6	20559.77648	41.2
April	2016	15.1	T2	1958.278341	194.3124031	7088754.215	90939.64713	9.9
April	2016	15.1	T4	7091.921888	1557.634932	7088754.215	90939.64713	22
April	2016	15.1	T6	23885.46686	8207.725207	7088754.215	90939.64713	34.4
