# Supplementary material for: Establishing spatial and temporal patterns in Microcystis sediment seed stock viability and their relationship to subsequent bloom development in Western Lake Erie
Source: PLoS One. 2018 Nov 21;13(11):e0206821. doi: 10.1371/journal.pone.0206821 (PMC6248936; doi:10.1371/journal.pone.0206821)
Supplement: S5 File — Referred to as “RDataCultureAccumulation” in R code. (TXT) [file pone.0206821.s013.txt]

Event	Site	Period	Acc16S	AccmcyD	logAcc16S	logAccmcyD
Apr-15	1.1	T0T2	165489.4817	5731.742815	5.218770396	3.758286695
Apr-15	1.1	T2T4	107978.6489	21273.71975	0.366811099	0.931912268
Apr-15	1.1	T4T6	255304.6231	7940.118043	0.547550518	0.208967069
Apr-15	2	T0T2	34619.10506	4236.048736	4.539315837	3.626960948
Apr-15	2	T2T4	18948.29217	2972.799177	0.35942756	0.423452465
Apr-15	2	T4T6	15307.13278	-1820.875105	0.267789698	-0.545589576
Apr-15	3	T0T2	26845.01792	102.1184778	4.428863698	2.009104333
Apr-15	3	T2T4	19851.01132	802.5422191	0.389996592	1.216434975
Apr-15	3	T4T6	58726.82763	187.232838	0.632175895	0.149484367
Apr-15	3.5	T0T2	35669.06835	676.4506229	4.552291766	2.830236101
Apr-15	3.5	T2T4	-11253.40143	650.5233426	-0.373787395	0.440776152
Apr-15	3.5	T4T6	-788.2133642	-228.316975	-0.085780141	-0.236250293
Apr-15	4	T0T2	37753.23182	404.5626442	4.576954135	2.606985779
Apr-15	4	T2T4	3085.617274	1618.06068	0.061208908	0.924617189
Apr-15	4	T4T6	25491.88849	-196.0037741	0.501343711	-0.104274083
Apr-15	5	T0T2	8629.769774	9.544965705	3.93599921	0.979774372
Apr-15	5	T2T4	34359.2744	4159.266009	0.925255911	2.910072242
Apr-15	5	T4T6	-12860.10792	-2162.352115	-0.418418637	-1.578244398
Apr-15	6	T0T2	18987.0299	641.8210934	4.278457034	2.807413986
Apr-15	6	T2T4	17214.11234	2248.466229	0.435669912	0.884958201
Apr-15	6	T4T6	-12835.09207	-1139.533222	-0.940618364	-0.760481051
Apr-15	7	T0T2	15794.87977	4894.548852	4.198516324	3.689712668
Apr-15	7	T2T4	3060.626602	56.2739962	0.136432657	0.009408221
Apr-15	7	T4T6	345.1855493	-1035.028402	0.024078802	-0.583441358
Apr-15	8	T0T2	17684.418	4886.873086	4.247590771	3.68903106
Apr-15	8	T2T4	5279.407184	6173.74217	0.200653761	0.542233049
Apr-15	8	T4T6	-2146.77985	6872.2567	-0.152408039	0.408491981
Apr-15	9	T0T2	4906.705382	549.4584889	3.690789982	2.739934887
Apr-15	9	T2T4	3564.581822	514.5576085	0.373304557	0.440263844
Apr-15	9	T4T6	14065.65255	-309.4440366	0.721518962	-0.550417374
Apr-15	10	T0T2	97697.77234	13957.58176	4.989884661	4.144810181
Apr-15	10	T2T4	-29464.14917	-4232.41921	-0.361981466	-0.36508416
Apr-15	10	T4T6	4126.82431	909.4151424	0.131227085	0.189787394
Apr-15	11	T0T2	72609.33276	8708.469179	4.860992446	3.939941819
Apr-15	11	T2T4	32481.96453	849.7087649	0.259672153	0.071324659
Apr-15	11	T4T6	58605.78458	5412.97932	0.401829523	0.44855818
Apr-15	12	T0T2	70107.0382	4718.032626	4.84576162	3.67376094
Apr-15	12	T2T4	-6684.885115	3635.838937	-0.084377957	0.385085042
Apr-15	12	T4T6	6314.692674	4228.059228	0.139821951	0.358323824
Apr-15	13	T0T2	17508.5953	2579.006361	4.243251304	3.411452413
Apr-15	13	T2T4	25855.69256	13698.19095	0.576213785	1.039767603
Apr-15	13	T4T6	20337.38085	-658.7339561	0.318795356	-0.037128633
Apr-15	14	T0T2	9356.495107	696.5595961	3.971113195	2.84295828
Apr-15	14	T2T4	907.4024796	2243.297212	0.069556127	0.830468641
Apr-15	14	T4T6	7379.835243	2390.28217	0.527339391	0.445044356
Apr-15	15.1	T0T2	7205.845344	606.8399971	3.857684937	2.783074198
Apr-15	15.1	T2T4	437.2002509	555.1961463	0.045975142	0.428759805
Apr-15	15.1	T4T6	8453.711631	14778.53475	0.694647603	1.543661354
Nov-15	1.1	T0T2	5541.860555	725.2326132	3.743655594	2.860477326
Nov-15	1.1	T2T4	8022.833644	1543.190379	0.569888392	0.698077004
Nov-15	1.1	T4T6	-234.6477576	499.579433	-0.008348576	0.178751692
Nov-15	2	T0T2	21255.15139	400.9256111	4.327464203	2.6030638
Nov-15	2	T2T4	-9756.649362	91.72140079	-0.952475153	0.159202704
Nov-15	2	T4T6	-193.9077865	-2.079424385	-0.066736531	-0.005702957
Nov-15	3	T0T2	19316.30864	88.88172698	4.285924136	1.948812484
Nov-15	3	T2T4	-2014.432565	335.1045331	-0.09449415	0.906829448
Nov-15	3	T4T6	143756.2861	19504.70431	1.220405097	1.985018781
Nov-15	3.5	T0T2	23224.38918	367.5298219	4.3659443	2.565292584
Nov-15	3.5	T2T4	-5699.745577	521.9042205	-0.279847136	0.573851679
Nov-15	3.5	T4T6	31620.9743	5476.130107	0.741752156	1.188229383
Nov-15	4	T0T2	16148.43808	2229.929408	4.208130523	3.348291115
Nov-15	4	T2T4	26831.84866	2167.628301	0.614417753	0.450651664
Nov-15	4	T4T6	-27425.1057	-1085.414329	-0.505537609	-0.451821912
Nov-15	5	T0T2	4228.003477	524.0596089	3.626135336	2.719380688
Nov-15	5	T2T4	-66.41012996	-17.29892659	-0.01298254	-0.027747505
Nov-15	5	T4T6	17293.71777	3233.417557	0.909117075	1.382418831
Nov-15	6	T0T2	2701.358148	237.3322292	3.431582167	2.375356718
Nov-15	6	T2T4	5726.182871	2.576554899	0.712343	0.009147763
Nov-15	6	T4T6	26833.01218	297.4321521	0.639965592	0.758405192
Nov-15	7	T0T2	19396.09141	896.8542723	4.287714222	2.952721881
Nov-15	7	T2T4	4044.679261	1154.869646	0.132083485	0.504460659
Nov-15	7	T4T6	7702.635479	10908.05194	0.161206758	1.119478526
Nov-15	8	T0T2	75183.28693	5094.31109	4.876121309	3.707085462
Nov-15	8	T2T4	-23914.18961	2355.534908	-0.394045883	0.271137936
Nov-15	8	T4T6	-2742.775298	4546.971834	-0.071876263	0.428255243
Nov-15	9	T0T2	501.7360033	31.13804483	2.700475266	1.49329134
Nov-15	9	T2T4	585.7127661	-0.016578825	0.50363045	-0.000433775
Nov-15	9	T4T6	3378.925505	89.84420476	0.659329227	1.047428719
Nov-15	10	T0T2	1728.186871	128.001829	3.237590702	2.107216175
Nov-15	10	T2T4	-556.5077155	-43.01746895	-0.402068235	-0.431950542
Nov-15	10	T4T6	20300.25416	1842.63226	1.703450038	2.160040464
Nov-15	11	T0T2	26503.76171	5020.786383	4.423307518	3.700771744
Nov-15	11	T2T4	-2760.851867	695.6264544	-0.101459436	0.106224431
Nov-15	11	T4T6	72302.0177	11155.01721	0.857490214	0.876441317
Nov-15	12	T0T2	6405.402638	257.3160603	3.806546434	2.410466893
Nov-15	12	T2T4	8896.154754	797.4714298	0.556796478	0.833209717
Nov-15	12	T4T6	436.6429881	1463.519818	0.013644931	0.595031586
Nov-15	13	T0T2	1549.318232	299.1890545	3.190140632	2.475945701
Nov-15	13	T2T4	4140.847795	214.4023825	0.77896799	0.369892194
Nov-15	13	T4T6	-5164.13943	-127.1257877	-1.191737949	-0.440548025
Nov-15	14	T0T2	4811.019671	191.7864552	3.682237133	2.282817932
Nov-15	14	T2T4	5447.470128	423.2833178	0.494578104	0.710813434
Nov-15	14	T4T6	-987.7023499	1446.724151	-0.052725846	0.762473637
Nov-15	15.1	T0T2	132410.7881	1497.947228	5.12192337	3.175496514
Nov-15	15.1	T2T4	-62984.02808	-740.5011351	-1.213427288	-1.614015525
Nov-15	15.1	T4T6	-4560.116165	175.4399691	-3.658975906	1.274637413
Apr-16	1.1	T0T2	7575.447213	463.9962647	3.879408276	2.666514484
Apr-16	1.1	T2T4	25269.50473	-169.5109294	0.773917627	-0.338402142
Apr-16	1.1	T4T6	-17927.9674	63.00309152	-1.201800766	0.229529013
Apr-16	2	T0T2	77.33452319	1.213050167	1.888373412	0.083878762
Apr-16	2	T2T4	3583.825436	-0.788482609	1.859109253	0.103207881
Apr-16	2	T4T6	1127.461947	5.283642994	0.174616753	0.722933465
Apr-16	3	T0T2	4535.458506	194.1434031	3.656621198	2.288122638
Apr-16	3	T2T4	11139.71153	5678.838829	0.735503363	1.731288837
Apr-16	3	T4T6	17117.46573	773.9823855	0.468533384	0.081727511
Apr-16	3.5	T0T2	834.3213003	26.15270122	2.921333331	1.417516552
Apr-16	3.5	T2T4	12265.50296	507.8259957	1.453218819	1.5703339
Apr-16	3.5	T4T6	35128.07858	-244.2833362	0.729562228	-0.584129818
Apr-16	4	T0T2	23647.02245	9231.84006	4.373776464	3.965288272
Apr-16	4	T2T4	-5057.649749	-4987.069246	-0.213869678	-1.749277023
Apr-16	4	T4T6	-2055.988237	17.12059863	-0.227191226	0.113304555
Apr-16	5	T0T2	11192.55231	2700.156192	4.048929133	3.431388887
Apr-16	5	T2T4	2212.817894	709.2245962	0.136941122	0.17391102
Apr-16	5	T4T6	13177.56063	-1271.145772	0.549181842	-1.175762252
Apr-16	6	T0T2	1067.576471	18.28570314	3.028398994	1.262111665
Apr-16	6	T2T4	-76.05010633	154.5283444	-0.061035	1.218891716
Apr-16	6	T4T6	365.3076351	197.6475474	0.331181523	0.461863971
Apr-16	7	T0T2	1996.724147	93.18650649	3.30031807	1.969353031
Apr-16	7	T2T4	8667.016251	155.4022777	0.949001029	0.605529895
Apr-16	7	T4T6	9424.490891	145.3053505	0.404761511	0.326675932
Apr-16	8	T0T2	685.6210593	38.60238246	2.836084149	1.586614109
Apr-16	8	T2T4	1062.814053	3088.164669	0.577076186	2.159213295
Apr-16	8	T4T6	7748.777429	1154.312532	0.974195573	0.199565098
Apr-16	9	T0T2	8055.786118	193.4277076	3.906107927	2.286518685
Apr-16	9	T2T4	-3975.590511	-66.32572578	-1.037611393	-0.433089285
Apr-16	9	T4T6	52227.71928	1961.835092	2.31275163	1.905888976
Apr-16	10	T0T2	752.3858866	7.818503098	2.87644064	0.893123613
Apr-16	10	T2T4	12557.3421	31.18639422	1.503892243	0.923588757
Apr-16	10	T4T6	1156.377661	-15.29544073	0.05754183	-0.503172161
Apr-16	11	T0T2	3049.637509	205.5840611	3.484248221	2.312989441
Apr-16	11	T2T4	3034.60545	938.0824747	0.444390919	0.962490479
Apr-16	11	T4T6	3849.19708	208.4251509	0.359927076	0.118729692
Apr-16	12	T0T2	33.0818763	2.713292075	1.519590133	0.433496546
Apr-16	12	T2T4	1953.503089	84.96655143	2.040135358	1.768155748
Apr-16	12	T4T6	-336.6324247	-42.38487342	-0.138832285	-0.669010981
Apr-16	13	T0T2	2652.692732	339.6544179	3.423686948	2.531037268
Apr-16	13	T2T4	2016.36069	52.91834511	0.386353717	0.111921959
Apr-16	13	T4T6	-1605.094611	-61.91667805	-0.59892024	-0.239601226
Apr-16	14	T0T2	616.9607394	61.76612724	2.790257528	1.790750372
Apr-16	14	T2T4	56.92948228	47.32124345	0.068905108	0.385173962
Apr-16	14	T4T6	542.9185963	274.6812679	0.500486686	0.798230175
Apr-16	15.1	T0T2	1958.278341	194.3124031	3.29187442	2.288500523
Apr-16	15.1	T2T4	6040.979179	1453.353942	0.829184902	1.174260534
Apr-16	15.1	T4T6	19495.2295	7243.475012	0.735645733	0.930033072
